# Supplementary material for: Foliar Epichloë gansuensis Endophyte and Root-Originated Bacillus subtilis LZU7 Increases Biomass Accumulation and Synergistically Improve Nitrogen Fixation in Achnatherum inebrians
Source: J Fungi (Basel). 2025 Jun 20;11(7):466. doi: 10.3390/jof11070466 (PMC12295881; doi:10.3390/jof11070466)
Supplement: Supplementary file 1 [file jof-11-00466-s001.zip]

Archive with 1 entries (1 files):
- jof-3630840-supplementary.pdf
